# Supplementary material for: Antibody conjugates for targeted delivery of Toll-like receptor 9 agonist to the tumor tissue
Source: PLoS One. 2023 Mar 13;18(3):e0282831. doi: 10.1371/journal.pone.0282831 (PMC10010539; doi:10.1371/journal.pone.0282831)
Supplement: S1 Dataset — (XLSX) [file pone.0282831.s007.xlsx]

## Sheet: Figure 2
Figure 2		Corogeanu et al.					"Antibody conjugates for targeted delivery of Toll-like receptor 9 agonist to the tumor tissue"
		Figure 2A - BMDC:						Figure 2C - BMDC +TC:
		IL-12 p40 in ng/ml						IL-12 p40 in ng/ml
			Mean	SD					Mean	SD
		vehicle	0.490621	0.970328				vehicle	0.580087	0.824832
		vehicle	0.406926	0.526148				vehicle
		Tr	0.311688	0.326833				Tr	1.21789	3.18933
		Tr	0.366522	0.726981				Tr	0	0.563126
		0.5µg/ml CpG	105.944	10.5982				0.5µg/ml CpG	93.3048	2.1675
		0.25µg/ml CpG	88.9251	2.92822				0.25µg/ml CpG	68.3217	5.41738
		0.5µg/ml Tr-MCC-CpG	114.83	3.85228				0.5µg/ml Tr-MCC-CpG	98.8215	0.930662
		0.25µg/ml Tr-MCC-CpG	100.477	4.29211				0.25µg/ml Tr-MCC-CpG	90.3341	3.81846
		0.5µg/ml Tr-MCC-GpC	2.73763	0.567601				0.5µg/ml Tr-MCC-GpC	1.82336	0.830858
		0.25µg/ml Tr-MCC-GpC	3.21678	1.76795				0.25µg/ml Tr-MCC-GpC	1.43745	0.222363
		Tr +0.5µg/ml CpG	105.027	4.72886				Tr +0.5µg/ml CpG	103.683	0.797666
		Tr +0.25µg/ml CpG	93.74	4.87572				Tr +0.25µg/ml CpG	84.706	2.30294
		Figure 2B - BMDC:						Figure 2D - BMDC +TC:
		IL-6 in ng/ml						IL-6 in ng/ml
			Mean	SD					Mean	SD
		vehicle	0.21862	0.071599				vehicle	-0.076475	0.0321622
		vehicle	0	0.0297515				vehicle
		Tr	0	0.106397				Tr	-0.092269	0.0043193
		Tr	0	0.0370165				Tr	-0.090607	0.0175156
		0.5µg/ml CpG	46.517	6.75812				0.5µg/ml CpG	18.8279	0.56082
		0.25µg/ml CpG	30.0707	2.15788				0.25µg/ml CpG	9.1064	1.16551
		0.5µg/ml Tr-MCC-CpG	53.1089	3.16277				0.5µg/ml Tr-MCC-CpG	26.4256	1.27196
		0.25µg/ml Tr-MCC-CpG	39.0067	2.85758				0.25µg/ml Tr-MCC-CpG	17.4314	0.539628
		0.5µg/ml Tr-MCC-GpC	0.490441	0.923563				0.5µg/ml Tr-MCC-GpC	-0.32419	0.3306
		0.25µg/ml Tr-MCC-GpC	1.41313	2.1411				0.25µg/ml Tr-MCC-GpC	-0.303408	0.0751585
		Tr +0.5µg/ml CpG	45.5278	3.5973				Tr +0.5µg/ml CpG	25.744	0.315768
		Tr +0.25µg/ml CpG	34.6633	1.81942				Tr +0.25µg/ml CpG	15.2785	0.818997

## Sheet: Figure 3
Figure 3		Corogeanu et al.			"Antibody conjugates for targeted delivery of Toll-like receptor 9 agonist to the tumor tissue"
		Figure 3A - BT474:																	Figure 3D - 0.1µg/ml antibody:
			Proliferation in % (raw data)																	Cytotoxicity in %
		Ab conc. in nM	Isotype			Tr			Isotype-MCC-CpG			Tr-MCC-CpG								CpG	Isotype	Iso-MCC-CpG	Tr	Tr-MCC-CpG
		-3.17143	0.385	0.3743	0.3825	0.385	0.3743	0.3825	0.3913	0.3451	0.3945	0.385	0.3743	0.3825					replicate 1		13.3099	9.82611	62.8216	70.772
		-2.17143	0.3861	0.382	0.3967	0.3722	0.3649	0.3863	0.3945	0.3556	0.3711	0.382	0.3967	0.3825					replicate 2	15.7378	-1.0039	13.3072	55.945	66.7524
		-1.17143	0.3847	0.3864	0.4067	0.315	0.3223	0.3358	0.3675	0.3923	0.3681	0.3691	0.3534	0.3864					replicate 3	11.9864	2.74007	13.3643	69.5405	70.0681
		-0.17143	0.3766	0.388	0.3962	0.2952	0.2997	0.2927	0.3782	0.3775	0.3741	0.3149	0.387	0.2436
		0.828566	0.3891	0.3834	0.3928	0.2436	0.2475	0.2574	0.3903	0.3753	0.3711	0.335	0.3194	0.2418
		1.82857	0.3928	0.3783	0.3937	0.2418	0.2384	0.247	0.3675	0.3691	0.3628	0.3158	0.3142	0.2369
		2.52754	0.3879	0.3706	0.3818	0.2369	0.2335	0.2465
		Figure 3A - BT474:																	Figure 3E - 1µg/ml antibody:
			Baseline corrected data																	Cytotoxicity in %
			Isotype		Tr		Isotype-MCC-CpG		Tr-MCC-CpG											CpG	Isotype	Iso-MCC-CpG	Tr	Tr-MCC-CpG
		Ab conc. in nM	Mean	SEM	Mean	SEM	Mean	SEM	Mean	SEM									replicate 1		13.3099	9.82611	62.8216	70.772
		-3.17143	100	1.20079	100	1.20079	100	1.20079	100	5.98753									replicate 2	-1.82479	-8.38979	1.05914	56.1254	71.3572
		-2.17143	102.014	1.44029	98.3885	1.84963	101.699	1.53255	99.1423	5.15896									replicate 3	8.02521	15.012	4.74767	72.0181	75.5174
		-1.17143	103.153	2.05302	85.2251	1.75678	97.1186	2.63623	99.7347	4.74613
		-0.17143	101.664	1.72475	77.7369	0.851603	82.8078	10.8993	99.9027	4.24302
		0.828566	102.058	1.12557	65.5544	1.21426	78.4901	7.6017	100.513	4.52762
		1.82857	102.014	1.5714	63.6889	0.850956	75.924	6.87146	97.2146	4.14634
		2.52754	99.8686	1.57819	62.7868	1.15332
		Figure 3B - OE-19:
			Proliferation in % (raw data)
		Ab conc. in nM	Isotype			Tr			Isotype-MCC-CpG			Tr-MCC-CpG
		-3.17143	0.6742	0.7167	0.7669	0.6742	0.7167	0.7669	0.7752	0.7432	0.7512	0.7156	0.704	0.7894
		-2.17143	0.6827	0.7468	0.7392	0.7346	0.7153	0.7112	0.7956	0.7245	0.7789	0.7938	0.7262	0.7304
		-1.17143	0.704	0.772	0.7738	0.7056	0.7349	0.7215	0.8062	0.7934	0.8042	0.7253	0.7588	0.7993
		-0.17143	0.6984	0.7653	0.7655	0.6338	0.6239	0.6023	0.7659	0.7533	0.762	0.7098	0.734	0.7118
		0.828566	0.7104	0.7538	0.8038	0.5228	0.5099	0.5105	0.7737	0.7557	0.7854	0.609	0.5981	0.6285
		1.82857	0.6842	0.7391	0.7664	0.4862	0.4806	0.4998	0.8062	0.7934	0.8042	0.5719	0.5659	0.5687
		2.52754	0.708	0.7142	0.7401	0.4952	0.5	0.4938
		Figure 3B - OE-19:
			Baseline corrected data
			Isotype		Tr		Isotype-MCC-CpG		Tr-MCC-CpG
		Ab conc. in nM	Mean	SEM	Mean	SEM	Mean	SEM	Mean	SEM
		-3.17143	100	5.2676	100	5.2676	100	1.79733	100	5.13646
		-2.17143	100.505	4.68153	100.153	3.86294	101.295	3.11569	101.874	4.74446
		-1.17143	104.264	5.02822	100.195	3.91332	105.913	1.44499	103.368	4.74729
		-0.17143	103.309	4.94453	86.1989	3.46127	100.511	1.36897	97.5826	3.69739
		0.828566	105.107	5.42239	71.5173	2.7272	101.992	1.72736	83.0964	3.25071
		1.82857	101.478	5.05766	67.9674	2.65278	105.913	1.44499	77.2522	2.81567
		2.52754	100.209	3.97491	69.0055	2.5835
		Figure 3C - MDA-MB-231:
			Proliferation in % (raw data)
		Ab conc. in nM	Isotype			Tr			Isotype-MCC-CpG			Tr-MCC-CpG
		-3.17143	0.2579	0.2701	0.2763	0.2579	0.2701	0.2763	0.2749	0.2737	0.2697	0.2579	0.2701	0.2763
		-2.17143	0.2619	0.2628	0.2604	0.2577	0.2603	0.2571	0.2691	0.2703	0.2683	0.2736	0.2659	0.2687
		-1.17143	0.2684	0.2666	0.2702	0.2584	0.2549	0.2573	0.2766	0.2741	0.2759	0.273	0.2859	0.2769
		-0.17143	0.2896	0.2606	0.2518	0.2728	0.2703	0.279	0.2829	0.2862	0.2756	0.2771	0.2819	0.2794
		0.828566	0.258	0.2673	0.2801	0.2726	0.2694	0.2759	0.2874	0.2844	0.2819	0.2803	0.288	0.2858
		1.82857	0.2542	0.2657	0.2581	0.2673	0.2727	0.2711	0.2895	0.2781	0.2815	0.2915	0.2848	0.2923
		2.52754	0.2577	0.2625	0.2671	0.2677	0.2832	0.2743
		Figure 3C - MDA-MB-231:
			Baseline corrected data
			Isotype		Tr		Isotype-MCC-CpG		Tr-MCC-CpG
		Ab conc. in nM	Mean	SEM	Mean	SEM	Mean	SEM	Mean	SEM
		-3.17143	100	2.85108	100	2.85108	100	0.815023	100	2.85108
		-2.17143	97.6128	1.98513	96.3695	1.97705	98.7046	0.607438	100.485	2.19278
		-1.17143	100.112	2.05516	95.81	1.96962	101.014	0.64298	103.916	2.53352
		-0.17143	99.714	4.70995	102.213	2.27522	103.226	1.29311	104.24	2.16415
		0.828566	100.137	3.12815	101.691	2.16629	104.326	0.837399	106.192	2.30493
		1.82857	96.7301	2.32143	100.845	2.11899	103.764	1.37558	107.995	2.35092
		2.52754	97.8864	2.21786	102.599	2.6616

## Sheet: Figure 4
Figure 4		Corogeanu et al.			"Antibody conjugates for targeted delivery of Toll-like receptor 9 agonist to the tumor tissue"
		Figure 4A - Trastzumab conjugates with high PAR:																		Figure 4D - CC conjugates:
			Proliferation in % (raw data)																		OD450
		Ab conc. in nM	Trastuzumab			Tr-MCC-CpG PAR 3.09			Tr-MCC-CpG PAR 6.12			Tr-MCC-CpG PAR 9.6			Iso-MCC-CpG PAR 2.87					Ab conc. in nM	Trastuzumab			Tr-CC-CpG PAR 1.2			Isotype-CC-CpG PAR 1.08
		0.52754	3.2922	3.3059	3.366	0.4866	0.497	0.4892	0.4294	0.437	0.4136	0.3196	0.3563	0.3129	0.0982	0.1002	0.0971			0.52754	3.1754	3.0862	3.0958	1.6302	1.6705	1.6343	0.1206	0.1249	0.1266
		0.22651	3.1926	3.244	3.3237	0.3169	0.3217	0.3273	0.2875	0.2981	0.3046	0.2297	0.2417	0.228	0.0982	0.0983	0.1002			0.22651	3.1259	3.063	3.0602	1.2045	1.2483	1.2136	0.1149	0.1175	0.1205
		-0.0745	2.9327	2.9991	3.0206	0.2253	0.2169	0.2189	0.2116	0.2027	0.2036	0.1818	0.1807	0.176	0.0969	0.1016	0.1044			-0.0745	2.8886	2.9196	2.8461	0.8484	0.8385	0.8579	0.1088	0.1144	0.1155
		-0.3756	2.4473	2.4925	2.554	0.167	0.1634	0.1651	0.1625	0.1573	0.1608	0.1483	0.158	0.1453	0.0977	0.0974	0.1023			-0.3756	2.4945	2.5177	2.4813	0.5527	0.5655	0.5535	0.1099	0.1068	0.1077
		-0.6766	1.838	1.8666	1.9354	0.1355	0.1317	0.129	0.1325	0.1301	0.1305	0.1253	0.1302	0.1264	0.1007	0.0963	0.0959			-0.6766	1.9265	1.9325	1.9496	0.3553	0.3681	0.3547	0.1049	0.1089	0.1141
		-0.9776	1.2294	1.2396	1.3172	0.1218	0.1148	0.1146	0.1146	0.1102	0.1135	0.1106	0.1173	0.1132	0.098	0.0977	0.0974			-0.9776	1.3095	1.3682	1.3489	0.24	0.2542	0.2433	0.1037	0.1054	0.1037
		-1.2786	0.7491	0.7728	0.8171	0.1058	0.1061	0.1038	0.107	0.105	0.104	0.1028	0.1118	0.103	0.0934	0.0954	0.0936			-1.2786	0.8256	0.846	0.837	0.1782	0.1858	0.1806	0.1016	0.1064	0.1049
															0.1037	0.0986	0.0916
		Figure 4B - Trastuzumab conjugates with low PAR:																		Figure 4E - Cetuximab conjugates:
			OD450																		OD450
		Ab conc. in nM	Trastuzumab			Tr-MCC-CpG PAR 0.8			Tr-MCC-CpG PAR 2.13			Tr-MCC-CpG PAR 2.72			Iso-MCC-CpG PAR 2.87					Ab conc. in nM	Cetuximab			Cetuximab-MCC-cysteine			Cetuximab-MCC-CpG			Isotype-CC-CpG
		0.52754	3.2178	3.1062	3.1779	2.4314	2.5652	2.5503	1.2624	1.2896	1.2725	0.7729	0.7809	0.7569	0.0982	0.1002	0.0971			0.52754	3.2451	3.2901	3.4182	3.0589	2.9859	3.0164	2.5414	2.6068	2.5698	0.0944	0.0959	0.0962
		0.22651	3.2486	3.2721	3.4146	2.2039	2.2701	2.2158	0.8628	0.8769	0.8733	0.4411	0.4311	0.4151	0.0982	0.0983	0.1002			0.22651	3.2113	3.1036	3.3453	3.0164	2.939	2.9789	2.4884	2.5243	2.4939	0.0947	0.0949	0.0928
		-0.0745	2.977	3.0306	3.1301	1.7585	1.8471	1.816	0.6176	0.5633	0.5651	0.2741	0.293	0.2724	0.0969	0.1016	0.1044			-0.07452	2.9251	3.0759	3.2534	2.9026	2.8629	2.8173	2.3955	2.3602	2.3736	0.0916	0.0924	0.0912
		-0.3756	2.5657	2.768	2.7895	1.3896	1.3332	1.3601	0.3526	0.3512	0.354	0.1916	0.2042	0.1928	0.0977	0.0974	0.1023			-0.37555	3.0272	2.9913	3.2154	2.8207	2.8025	2.8766	2.3217	2.2548	2.1996	0.0897	0.0928	0.0909
		-0.6766	1.9968	1.9868	2.091	0.9858	1.0019	0.9485	0.2507	0.2289	0.2334	0.1488	0.1519	0.1473	0.1007	0.0963	0.0959			-0.67658	2.9558	2.9223	3.0747	2.6598	2.6107	2.6451	2.1039	2.1259	2.1511	0.092	0.0884	0.0914
		-0.9776	1.4217	1.3647	1.431	0.6144	0.6089	0.6321	0.1862	0.1705	0.1787	0.1251	0.1288	0.1265	0.098	0.0977	0.0974			-0.97761	2.8095	2.9333	3.0173	2.3582	2.3237	2.3449	1.7852	1.7621	1.7711	0.0964	0.0917	0.0961
		-1.2786	0.8979	0.8457	0.958	0.3929	0.3919	0.4099	0.1432	0.1398	0.1424	0.114	0.1349	0.1155	0.0934	0.0954	0.0936			-1.27864	2.1555	2.0755	2.1995	1.7614	1.7372	1.8501	1.3133	1.2893	1.2914	0.0867	0.0913	0.1047
																				-1.57967	1.6273	1.5459	1.6685	1.2139	1.217	1.3088	0.8816	0.8231	0.8274	0.0897	0.0973	0.0903
																				-1.8807	1.0937	1.0228	1.1259	0.7686	0.7752	0.8487	0.5434	0.5278	0.5163	0.089	0.0907	0.0906
																				-2.18173	0.6973	0.6466	0.7284	0.4738	0.4917	0.5498	0.3451	0.3616	0.3653	0.0899	0.0892	0.0893
																				-2.48276	0.4321	0.3932	0.4513	0.3138	0.3011	0.344	0.2225	0.2354	0.2338	0.0896	0.0907	0.0885
																				-2.78379	0.2873	0.2617	0.2972	0.203	0.2008	0.226	0.1621	0.166	0.1624	0.0913	0.0919	0.092
		Figure 4B - borate buffer conjuates:																		Figure 4F - cysteine conjugates:
			OD450																		OD450
		Ab conc. in nM	Trastuzumab			Tr-MCC-CpG PAR 2.32			Tr-MCC-CpG PAR 1.91			Iso-MCC-CpG PAR 1.81								Ab conc. in nM	Trastuzumab			Tr-MCC-cysteine			Isotype-MCC-cysteine
		0.52754	3.7214	3.5332	3.5193	1.086	1.0977	1.1051	0.9438	0.9535	0.9442	0.1511	0.1497	0.1487						0.52754	2.9747	2.8955	2.9009	3.0076	3.0279	3.0136	0.1026	0.0982	0.1021
		0.22651	3.441	3.3603	3.3403	0.6944	0.7055	0.7275	0.5953	0.6099	0.6063	0.1208	0.1171	0.1184						0.22651	2.7841	2.7199	2.7308	2.7224	2.7329	2.7908	0.1124	0.0939	0.0947
		-0.0745	3.1174	3.0435	3.0194	0.439	0.4368	0.4459	0.3676	0.3823	0.3742	0.1073	0.1017	0.1041						-0.0745	2.6356	2.5806	2.5771	2.3268	2.3827	2.4085	0.0965	0.0889	0.0918
		-0.3756	2.5109	2.442	2.4737	0.2967	0.2848	0.3004	0.2506	0.2481	0.2407	0.0995	0.0952	0.0921						-0.3756	2.2943	2.2478	2.2908	1.7096	1.7886	1.7632	0.12	0.0902	0.0903
		-0.6766	1.8059	1.7679	1.7562	0.1964	0.1895	0.1878	0.1643	0.1658	0.1664	0.0918	0.0906	0.09						-0.6766	1.647	1.6687	1.6708	1.1833	1.2282	1.2111	0.0989	0.0913	0.0888
		-0.9776	1.1905	1.1672	1.2001	0.1449	0.1408	0.1445	0.1269	0.1376	0.1354	0.0966	0.0914	0.0967						-0.9776	1.1515	1.1496	1.1538	0.7581	0.8173	0.7896	0.1153	0.09	0.0905
		-1.2786	0.7416	0.7062	0.7251	0.1136	0.1127	0.1132	0.1066	0.1059	0.1087	0.0898	0.0857	0.0835						-1.2786	0.7785	0.7751	0.7747	0.4845	0.5046	0.5117	0.1032	0.0934	0.0921

## Sheet: Figure 5
Figure 5		Corogeanu et al.			"Antibody conjugates for targeted delivery of Toll-like receptor 9 agonist to the tumor tissue"
		Figure 5C- BMDC:						Figure 5C - BMDC +TC:							Figure 5D - BT474:																	Figure 5E - HER2 binding assay:
		IL-12 p40 in ng/ml						IL-12 p40 in ng/ml								Proliferation in % (raw data)																	OD450
			Mean	SD					Mean	SD					Ab conc. in nM	Isotype			Tr(TH)			Tr(TH)-CpG			Isotype-MCC-CpG							Ab conc. in nM	Trastuzumab			Tr(TH)			Tr(TH)-CpG			Iso-MCC-CpG
		vehicle	0	0.024263				vehicle	0	0.0419891					-3.17143	0.2653	0.2625	0.2292	0.2574	0.2641	0.2532	0.3035	0.2804	0.2982	0.312	0.2909	0.2916					1.1296	3.5885	3.6395	3.6087	3.4704	3.4462	3.469	3.4106	3.3453	3.464	0.119	0.1217
		vehicle	0	0.0062434				vehicle							-2.17143	0.2509	0.2413	0.2354	0.2878	0.2621	0.2805	0.3357	0.3156	0.2798	0.3184	0.2809	0.3304					0.828566	3.492	3.5111	3.5108	3.3358	3.3474	3.3378	3.3257	3.2801	3.2774	0.1078	0.1074
		Tr	0	0.0387327				Tr	0	0.0202925					-1.17143	0.2512	0.2374	0.2708	0.2573	0.2541	0.2543	0.2993	0.2974	0.3004	0.2848	0.2911	0.3319					0.527536	3.4763	3.4559	3.4635	3.3584	3.3399	3.3045	3.2883	3.2573	3.2828	0.102	0.1015
		Tr	0	0.0132253				Tr	0	0.0017316					-0.17143	0.2549	0.2503	0.2701	0.237		0.2465		0.2462	0.2653	0.3224	0.2676	0.3201					0.226506	3.4115	3.4648	3.4779	3.2921	3.2504	3.246	3.1157	3.1316	3.0897	0.0994	0.0977
		Tr(TH)	0	0.0183256				Tr(TH)	0	0.056226					0.828566	0.2487	0.2466	0.2464	0.201	0.2037	0.2056	0.2644	0.2186	0.2182	0.3137	0.3153	0.3151					-0.07452	3.1573	3.2036	3.2589	3.0854	3.0866	3.068	2.6245	2.5766	2.5815	0.0958	0.0969
		Tr(TH)	0	0.0141031				Tr(TH)	0	0.0558514					1.82857	0.2631	0.2517	0.248	0.195	0.1944	0.2209	0.2457	0.2038	0.2179	0.3076	0.3117	0.3213					-0.37555	2.7871	2.7898	2.8368	2.6535	2.6335	2.5805	1.9357	1.8572	1.9087	0.0952	0.0949
		0.5µg/ml GpC	0	0.259227				0.5µg/ml GpC	0	0.379459					2.52754	0.2716	0.2695	0.2423	0.1842	0.1847	0.2048	0.2365	0.199	0.189	0.2888	0.3432	0.3172					-0.67658	2.1758	2.2268	2.2712	2.0131	1.9918	1.9042	1.2722	1.2968	1.2848	0.0933	0.0953
		0.25µg/ml GpC	0	0.807433				0.25µg/ml GpC	0	0.101555																						-0.97761	1.5108	1.5738	1.5969	1.3211	1.3663	1.2694	0.7901	0.8248	0.8048	0.0964	0.0909
		0.5µg/ml CpG	71.5721	0.94827				0.5µg/ml CpG	57.0655	5.67484					Figure 5D - BT474:																	-1.27864	1.024	1.0694	1.0588	0.8458	0.8618	0.7789	0.488	0.5183	0.4925	0.0925	0.0915
		0.25µg/ml CpG	42.9448	0.615598				0.25µg/ml CpG	28.1067	0.334592						Baseline corrected data																-1.57967	0.6331	0.6591	0.6511	0.5341	0.5278	0.5056	0.3238	0.3175	0.3106	0.0921	0.1017
		0.5µg/ml Tr(TH)-CpC	71.7793	2.50194				0.5µg/ml Tr(TH)-CpC	71.8726	2.55569						Tr		Tr(TH)		Tr(TH)-CpG		Isotype-MCC-CpG										-1.8807	0.3712	0.3959	0.3949	0.3224	0.3345	0.3092	0.2061	0.2146	0.2121	0.0903	0.1098
		0.25µg/ml Tr(TH)-CpC	41.7586	1.12419				0.25µg/ml Tr(TH)-CpC	35.7912	3.1082					Ab conc. in nM	Mean	SEM	Mean	SEM	Mean	SEM	Mean	SEM
		Tr +0.5µg/ml CpG	68.5263	2.3116				Tr +0.5µg/ml CpG	68.4667	2.23054					-3.17143	100	6.4984	100	1.73825	100	3.36018	100	3.282
		Tr +0.25µg/ml CpG	42.6755	3.60764				Tr +0.25µg/ml CpG	37.2883	2.11597					-2.17143	96.1162	4.76555	107.19	3.24083	105.555	6.09931	103.935	5.55131
															-1.17143	100.317	5.99965	98.8383	1.27925	101.7	2.43472	101.487	5.48272
															-0.17143	102.417	5.26963	93.6169	2.16968	86.9799	3.84969	101.744	6.44965
		Figure 5C - BMDC:						Figure 5C - BMDC +TC:							0.828566	97.9789	4.51162	78.7789	1.09758	79.4921	5.54647	105.545	2.45522
		IL-6 in ng/ml						IL-6 in ng/ml							1.82857	100.766	4.96812	78.7789	3.51848	75.6604	4.55597	105.154	2.79446
			Mean	SD					Mean	SD					2.52754	103.487	6.04957	74.0545	2.78062	70.797	5.19683	106.115	5.81567
		vehicle	0.344971	0.0645656				vehicle	0.0789692	0.0071989
		vehicle	0.0798	0.0979577				vehicle
		Tr	0.273483	0.13764				Tr	0	0.0611015					Figure 5D - OE-19:
		Tr	0.231089	0.354407				Tr	0	0.0684007						Proliferation in % (raw data)
		Tr(TH)	0.34414	0.0485484				Tr(TH)	0	0.0557809					Ab conc. in nM	Tr			Tr(TH)			Tr(TH)-CpG			Isotype-MCC-CpG
		Tr(TH)	0.15212	0.0624936				Tr(TH)	0	0.0680818					-3.17143	0.2453	0.2157	0.2665	0.4652	0.4415	0.4196	0.5346	0.3724	0.4151	0.2138	0.2464	0.3638
		0.5µg/ml GpC	0.142556	0.275455				0.5µg/ml GpC	0	0.0986023					-2.17143	0.2239	0.2188	0.2056	0.4036	0.4062	0.4818	0.5137	0.4544	0.393	0.2466	0.2522	0.3075
		0.25µg/ml GpC	0.417751	0.638586				0.25µg/ml GpC	0	0.0224162					-1.17143	0.2003	0.2143	0.2158	0.4188	0.3595	0.3653	0.3799	0.426	0.4168	0.3434	0.2124	0.239
		0.5µg/ml CpG	20.3948	7.03892				0.5µg/ml CpG	8.27515	0.980317					-0.17143	0.2284	0.2238	0.2202	0.3481	0.335	0.3459	0.3619	0.3454	0.3893	0.2356	0.2672	0.3528
		0.25µg/ml CpG	6.7207	4.49238				0.25µg/ml CpG	2.91771	0.285152					0.828566	0.2558	0.2317	0.2377	0.3268	0.3103	0.341	0.3124	0.3197	0.336	0.2656	0.3556	0.2068
		0.5µg/ml Tr(TH)-CpC	27.4439	3.8989				0.5µg/ml Tr(TH)-CpC	13.5952	0.876757					1.82857	0.2218	0.218	0.259	0.3219	0.3025	0.3353	0.3884	0.3587	0.3357	0.2931	0.229	0.2304
		0.25µg/ml Tr(TH)-CpC	11.6916	0.885579				0.25µg/ml Tr(TH)-CpC	4.18537	0.619229					2.52754	0.2355	0.2379	0.248	0.3387	0.3555	0.328	0.3669	0.3335	0.2967		0.24	0.282
		Tr +0.5µg/ml CpG	27.4439	3.8989				Tr +0.5µg/ml CpG	10.5237	2.92688
		Tr +0.25µg/ml CpG	11.6916	0.885579				Tr +0.25µg/ml CpG	3.84456	0.726766					Figure 5D - OE-19:
																Baseline corrected data
																Isotype		Tr(TH)		Tr(TH)-CpG		Isotype-MCC-CpG
															Ab conc. in nM	Mean	SEM	Mean	SEM	Mean	SEM	Mean	SEM
															-3.17143	100	8.59105	100	4.21193	100	15.5769	100	23.4527
															-2.17143	89.1134	5.86183	97.3837	6.48527	102.95	13.8239	97.8519	17.7028
															-1.17143	86.6529	5.64377	86.2248	4.9821	92.4817	10.6761	96.4563	21.6267
															-0.17143	92.4261	5.69933	77.5843	2.48566	82.9438	9.58664	103.835	21.4237
															0.828566	99.6838	6.75221	73.7465	2.9749	73.2244	8.21921	100.485	22.9314
															1.82857	96.055	7.94604	72.3592	3.04671	81.9	9.66219	91.3228	16.9876
															2.52754	99.1615	6.22745	77.0716	2.92338	75.4179	9.49562	95.0243	17.5152
															Figure 5D- MDA-MB-231:
																Proliferation in % (raw data)
															Ab conc. in nM	Isotype			Tr(TH)			Tr(TH)-CpG			Isotype-MCC-CpG
															-3.17143	0.2142	0.2158	0.2139	0.2765	0.3115	0.3006	0.3101	0.3112	0.3259	0.2377	0.2194	0.2373
															-2.17143	0.2053	0.2099	0.2199	0.2732	0.2735	0.2692	0.3215	0.331	0.2868	0.2345	0.2107	0.2402
															-1.17143	0.1838	0.184	0.189	0.2858	0.2777	0.2873	0.3482	0.3185	0.2932	0.2025		0.2169
															-0.17143	0.1816	0.2026	0.2011	0.2731	0.2691	0.2814	0.3073	0.2961	0.2962	0.2334		0.2506
															0.828566	0.215	0.2127	0.2137	0.2839	0.2767	0.2847	0.3299	0.3194	0.2957	0.22	0.2011	0.2082
															1.82857	0.2191	0.2067	0.2064	0.2918	0.2874	0.3061	0.2938	0.3193	0.2871	0.2496	0.1929	0.2127
															2.52754	0.215	0.2163	0.2143	0.272	0.2774	0.311	0.3065	0.33	0.3105	0.2194	0.1981	0.2106
															Figure 5D - MDA-MB-231:
																Baseline corrected data
																Isotype		Tr(TH)		Tr(TH)-CpG		Isotype-MCC-CpG
															Ab conc. in nM	Mean	SEM	Mean	SEM	Mean	SEM	Mean	SEM
															-3.17143	100	0.38857	100	4.93703	100	2.28133	100	3.68692
															-2.17143	98.6333	2.02613	91.8186	3.23937	99.166	4.54532	98.7039	4.67505
															-1.17143	86.4731	0.827354	95.7461	3.49079	101.341	5.2928	90.5962	3.90568
															-0.17143	90.8992	3.16124	92.6851	3.45904	94.9747	1.93211	104.551	4.60802
															0.828566	99.6117	0.413695	95.1272	3.43015	99.7677	3.58514	90.625	3.35449
															1.82857	98.1829	1.96805	99.6286	3.96593	95.038	3.46449	94.3548	7.58758
															2.52754	100.264	0.387841	96.8265	5.3283	99.9789	2.8084	90.4522	3.56208

## Sheet: Figure 6
Figure 6		Corogeanu et al.			"Antibody conjugates for targeted delivery of Toll-like receptor 9 agonist to the tumor tissue"
		Figure 6A - B16-HER2:									Figure 6B:						Figure 6C:
			Proliferation in % (raw data)									MFI HER2						Number of Lung Nodules per mouse
		Ab conc. in nM	Isotype			Tr(TH)							sample	MFI				Vehicle	Iso-MCC-CpG	Tr	CpG	Tr-MCC-CpG	Tr(TH)-CpG	Tr + CpG
		0	0.6343	0.6506	0.6593	0.6525	0.6561	0.6609					B16	148				112	237	189	28	197	201	47
		-3	0.6151	0.6652	0.6633	0.6698	0.6831	0.6785					B14.3 HER2 mouse 1	1225				99	206	253	253	101	90	211
		-2	0.647	0.6827	0.6956	0.6905	0.6984	0.7085					B14.3 HER2 mouse 2	1269				71	66	210	253	253	21	184
		-1	0.6335	0.695	0.6999	0.7126	0.7304	0.7266					B14.3 HER2 mouse 3	1514				187	188	230	232	253	96	96
		0	0.6325	0.6607	0.7159	0.7225	0.7351	0.7367										253	253	151	229	181	192	71
		1	0.6124	0.6724	0.6888	0.743	0.7461	0.754										232	244	220	24	223	238	3
		1.69897	0.623	0.6458	0.6877	0.7099	0.7136	0.7393										62	211	241	161	21	40	25
																		73	252	150	253	226	209	94
		Figure 6A - B16-HER2:																190	178	97	231	243	6	232
			Baseline corrected data															232	153	119	253	3	2	57
			Tr		Tr(TH)													218
		Ab conc. in nM	Mean	SEM	Mean	SEM												187
		0	100	1.59894	100	0.524133												253
		-3	99.9691	2.77049	103.143	0.706387												253
		-2	104.171	2.53329	106.494	0.886204
		-1	104.331	3.5012	110.16	0.919977
		0	103.338	3.95579	111.414	0.798977
		1	101.512	3.76246	113.892	0.653435
		1.69897	100.633	3.13715	109.815	1.46589

## Sheet: Figure 7
Figure 7		Corogeanu et al.			"Antibody conjugates for targeted delivery of Toll-like receptor 9 agonist to the tumor tissue"
		Figure 7A - CD44+ CD62L+ CD8 T cells:										Figure 7A - CD44+ CD62L+ CD8 T cells:										Figure 7B - CD8 T cells:
			Percentage of cells										Count of cells x106										Proliferation of CD44+ T cells in %
			Vehicle	Tr	Tr + CpG	Tr-MCC-CpG	Iso-MCC-CpG	CpG	Tr(TH)-CpG				Vehicle	Tr	Tr + CpG	Tr-MCC-CpG	Iso-MCC-CpG	CpG	Tr(TH)-CpG				Tr	Tr-MCC-CpG	Tr+CpG	Vehicle	Tr(TH)-CpG	Iso-MCC-CpG	CpG	w/o restim
			13.4	11	18.7	14	15.7	22	19				5.65124	2.79584	3.13273	5.42965	12.2003	13.3874	10.1188				31.1	23.4	29.7	16.7	46.7	30.6	28.1	18.6
			12.3	13.2	13.1	14.3	16.6	20.7	25.6				3.12457	5.71659	6.20325	3.70616	7.48557	8.81273	10.5757				39.4	13.1	40.1	21.2	36.6	18	29.2	12
			12.9	11.4	30.8	18.5	20.6	22.1	20.1				6.5115	5.37525	12.7416	14.3745	7.0181	12.0191	8.61115				26.8	20.1	22.6	22.9	34.2	19.4	29.5
			16.6	11	21.6	22.9	18.8	17.9	20.6				2.93643	2.6728	8.35615	12.7031	7.58896	7.74219	9.03993					23.5		20			21.7
			13.4	13.8	17.7	18.4	18.3	20.7	21				5.31306	5.39435	6.19985	6.72176	9.04084	8.1173	8.97785
				18.4	22.5									6.97533	6.95429
				15.2	19									4.74534	8.02256
				16.9										6.33273
		Figure 7A - CD44+ CD62L+ CD4 T cells:										Figure 7A - CD44+ CD62L+ CD4 T cells:										Figure 7B - CD4 T cells:
			Percentage of cells										Count of cells x106										Proliferation of CD44+ T cells in %
			Vehicle	Tr	Tr + CpG	Tr-MCC-CpG	Iso-MCC-CpG	CpG	Tr(TH)-CpG				Vehicle	Tr	Tr + CpG	Tr-MCC-CpG	Iso-MCC-CpG	CpG	Tr(TH)-CpG				Tr	Tr-MCC-CpG	Tr+CpG	Vehicle	Tr(TH)-CpG	Iso-MCC-CpG	CpG	w/o restim
			13.6	10.1	19.8	16.1	25.8	19.5	17.7				10.8411	4.76814	4.95878	11.6118	37.1142	20.5485	15.2364				35.5	25	33.1	28	50.7	42.2	32.8	19.4
			14.7	13.8	14.7	16.4	25.9	19.1	25.7				6.53005	8.86612	12.7289	7.89778	22.9923	11.8218	15.7738				41	18	36.9	28.5	61.6	28.3	33.8	10
			11	14.8	16.6	21.6	25.3	19.7	17.9				9.91861	12.6288	14.2355	34.0249	14.756	18.1273	12.016				20.9	39	30.9	25.4	50.9	18.1	48.1
			16.2	12.7	18.5	21.2	23.6	19.9	16.5				4.50252	4.77384	12.5119	20.0825	17.5623	13.1403	11.3564				40.7	38.7	21	32.2	57.3	24.8	41.9
			13.3	13.2	17.1	22.6	31.3	24.6	22				9.21761	9.45895	11.8887	14.3389	32.7635	16.5228	14.3686					35.5		41.3			43.5
				16.1	24.9									9.72313	11.9886
				13.6	22.6									7.68427	16.7183
				17.3										8.96932

## Sheet: Supporting Figures
Supporting Figures			Corogeanu et al.			"Antibody conjugates for targeted delivery of Toll-like receptor 9 agonist to the tumor tissue"
		Supporting Figure 1A :							Supporting Figure 4A - CD8 T cells:										Supporting Figure 4B - CD3+ CD44+ CD8 T cells:									Supporting Figure 4B - CD3+ CD44+ CD8 T cells:
			MFI HER2							Count of cells x106										Percentage of CD44+ CD62L+ cells									Percentage of CD44+ CD62L- cells
			B16	B14.3 HER2						Vehicle	Tr	Tr + CpG	Tr-MCC-CpG	Iso-MCC-CpG	CpG	Tr(TH)-CpG				Vehicle	Tr	Tr + CpG	Tr-MCC-CpG	Iso-MCC-CpG	CpG	Tr(TH)-CpG			Vehicle	Tr	Tr + CpG	Tr-MCC-CpG	Iso-MCC-CpG	CpG	Tr(TH)-CpG
			71	16332						42.092	25.3454	16.7642	38.8936	77.6839	60.9331	53.1305				13.4	11	18.7	14	15.7	22	19			1.59	1.43	5.29	1.93	4.25	2.85	1.7
										25.4409	43.2831	48.602	25.9838	45.1732	42.5273	41.3573				12.3	13.2	13.1	14.3	16.6	20.7	25.6			2.16	2.13	2.11	1.86	2.17	2.26	1.35
										50.5726	47.0582	44.6573	77.8283	34.0553	54.3971	42.8908				12.9	11.4	30.8	18.5	20.6	22.1	20.1			1.66	2.09	4.85	2.4	1.69	2.43	0.67
										17.6731	24.251	38.6654	55.5834	40.3711	43.2113	43.9709				16.6	11	21.6	22.9	18.8	17.9	20.6			1.9	2.2	2.87	2.89	4.42	1.77	1.07
										39.7149	39.0633	34.9853	36.5921	49.5157	39.2701	42.8252				13.4	13.8	17.7	18.4	18.3	20.7	21			1.61	2.21	2.76	0.83	1.99	1.54	2.24
											37.9489	30.9524									18.4	22.5								1.02	4.14
											31.2649	42.1634									15.2	19								2.68	1.63
											37.5402										16.9									1.59
		Supporting Figure 1B :							Supporting Figure 4A - CD4 T cells:										Supporting Figure 4B - CD3+ CD44+ CD4 T cells:									Supporting Figure 4B - CD3+ CD44+ CD4 T cells:
			Number of Lung Tumor Nodules							Count of cells x106										Percentage of CD44+ CD62L+ cells									Percentage of CD44+ CD62L- cells
			B16	A4	H2	H4				Vehicle	Tr	Tr + CpG	Tr-MCC-CpG	Iso-MCC-CpG	CpG	Tr(TH)-CpG				Vehicle	Tr	Tr + CpG	Tr-MCC-CpG	Iso-MCC-CpG	CpG	Tr(TH)-CpG			Vehicle	Tr	Tr + CpG	Tr-MCC-CpG	Iso-MCC-CpG	CpG	Tr(TH)-CpG
			253	61	232	234				79.4498	47.437	24.9938	72.1995	143.944	105.19	86.1102				13.6	10.1	19.8	16.1	25.8	19.5	17.7			6.42	4.07	28.9	5.47	7.27	0.89	4.5
			253	94	218	176				44.5545	64.1188	86.7887	48.1223	88.7267	61.7546	61.3004				14.7	13.8	14.7	16.4	25.9	19.1	25.7			4.85	9.61	7.88	8.99	7.67	2.23	3.35
			253	138	187	147				90.2699	85.509	85.8875	157.444	58.3931	92.0327	66.9888				11	14.8	16.6	21.6	25.3	19.7	17.9			5.39	5.17	7.97	5.58	5.42	1.82	2.58
			253	106	253	150				27.8688	37.709	67.7071	94.8962	74.3178	66.143	68.9113				16.2	12.7	18.5	21.2	23.6	19.9	16.5			5.58	10.7	7.65	4.42	5.47	1.39	0.6
			253	137	253	184				69.3295	71.7308	69.39	63.5146	104.639	67.106	65.4572				13.3	13.2	17.1	22.6	31.3	24.6	22			4.68	8.47	7.07	4.07	5.51	4.11	3.65
											60.3609	48.1009									16.1	24.9								2.17	4.46
											56.7083	73.8262									13.6	22.6								1.17	4.53
											51.8236										17.3									1.36
